# Supplementary material for: Reno-Protective Effect of GLP-1 Receptor Agonists in Type1 Diabetes: Dual Action on TRPC6 and NADPH Oxidases
Source: Biomedicines. 2021 Sep 30;9(10):1360. doi: 10.3390/biomedicines9101360 (PMC8533165; doi:10.3390/biomedicines9101360)
Supplement: Supplementary file 1 [file biomedicines-09-01360-s001.zip]

Archive with 1 entries (1 files):
- biomedicines-1318169-supplementary.pdf
